# Supplementary material for: Free Radical Generation in Far-UV Synchrotron Radiation Circular Dichroism Assays—Protein and Buffer Composition Contribution
Source: Int J Mol Sci. 2021 Oct 20;22(21):11325. doi: 10.3390/ijms222111325 (PMC8583428; doi:10.3390/ijms222111325)
Supplement: Supplementary file 1 [file ijms-22-11325-s001.zip]

Archive with 1 entries (1 files):
- ijms-1314115-supplementary.pdf
